# Supplementary material for: Uncovering critical properties of the human respiratory syncytial virus by combining in vitro assays and in silico analyses
Source: PLoS One. 2019 Apr 15;14(4):e0214708. doi: 10.1371/journal.pone.0214708 (PMC6464176; doi:10.1371/journal.pone.0214708)
Supplement: S1 File — All data analyzed within this manuscript are provided as a spreadsheet. (XLS) [file pone.0214708.s001.xls]

## Sheet: mock-yield
MOCK-YIELD
PCR			HEp-2			SIAT
time (h)	Virus (vRNA/mL)		time (h)	Virus (PFU/mL)		time (h)	Virus (TCID69/mL)
0	2.29087e+06		0	6.30957e+06		0	32291.4
8	2.63027e+06		8	691831		8	5217.66
8	2.81838e+06		8	645654		8	8946.19
24	2.75423e+06		24	194984		24	7521.15
24	2.63027e+06		24	177828		24	5327.22
48	1.65959e+06		48	100000		48	1321.01
48	1.77828e+06		48	97723.7		48	1081.67
72	1.65959e+06		72	53703.2		72	1369.48
72	1.86209e+06		72	57544		72	2098.74

## Sheet: MOI=0.05
MOI=0.05
PCR			HEp-2			SIAT
time (h)	Virus (vRNA/mL)		time (h)	Virus (PFU/mL)		time (h)	Virus (TCID69/mL)
0	2.76077e+06		0	7.67627e+06		0	38846.8
6	537032		6	288403		6	1003.2
6	602560		6	263027		6	758.813
8	10964.8		16	1258.93		16	1
8	4466.84		16	1479.11		16	1
12	4365.16		24	8709.64		24	1
12	5128.61		24	12022.6		24	1
16	5248.07		36	45708.8		36	89.7137
16	6165.95		36	31622.8		36	45.7566
24	8317.64		96	44668.4		48	632.582
24	8709.64		96	50118.7		48	686.043
36	64565.4		142	151356		96	5755.37
36	47863		142	281838		96	3829.03
48	165959					142	1258.42
48	144544					142	1684.42
72	426580
72	380189
96	1.90546e+06
96	2.29087e+06
120	1.02329e+06
120	1.77828e+06
142	2.63027e+06
142	3.63078e+06
168	7.07946e+06
168	8.70964e+06

## Sheet: MOI=1e-5
MOI=1e-5
PCR			HEp-2			SIAT
time (h)	Virus (vRNA/mL)		time (h)	Virus (PFU/mL)		time (h)	Virus (TCID69/mL)
0	3981.07		0	10964.8		0	55.2353
12	1122.02		24	741.31		24	1
12	1096.48		24	467.735		24	1
16	1318.26		36	660.693		36	1
16	1023.29		36	831.764		36	1
24	1000		48	630.957		48	1
24	1000		48	660.693		48	1
36	933.254		72	630.957		72	1
36	1047.13		72	1737.8		72	1
48	2951.21		144	30903		144	246.107
48	1698.24		144	14125.4		144	249.577
72	2398.83		336	213796		336	497.209
72	4786.3		336	208930		336	919.725
96	7943.28
96	6918.31
120	8128.31
120	30903
144	38018.9
144	33884.4
168	75857.8
168	120226
336	109648
336	173780

## Sheet: MOI=1e-6
MOI=1e-6
PCR			HEp-2			SIAT
time (h)	Virus (vRNA/mL)		time (h)	Virus (PFU/mL)		time (h)	Virus (TCID69/mL)
0	398.107		0	1096.48		0	5.52353
12	74.131		24	66.0693		24	1
12	537.032		24	43.6516		24	1
16	138.038		36	43.6516		36	1
16	218.776		36	79.4328		36	1
24	74.131		48	30.1995		48	1
24	83.1764		48	131.826		48	1
36	162.181		72	112.202		72	1
36	177.828		72	43.6516		72	1
48	109.648		144	23.4423		144	1
48	389.045		144	316.228		144	1
72	380.189		336	6918.31		336	1
72	245.471		336	630.957		336	1
96	338.844
96	2041.74
120	1698.24
120	9772.37
144	602.56
144	1548.82
168	1737.8
168	8317.64
336	4073.8
336	3388.44
